# Supplementary material for: Functional validity, role, and implications of heavy alcohol consumption genetic loci
Source: Sci Adv. 2020 Jan 15;6(3):eaay5034. doi: 10.1126/sciadv.aay5034 (PMC6962045; doi:10.1126/sciadv.aay5034)
Supplement: Table S3 [file aay5034_Table_S3.csv]

rs1260326
Gencode Id	Gene Symbol	Variant Id	SNP Id	P-Value	NES	Tissue
ENSG00000115234.6	SNX17	2_27730940_T_C_b37	rs1260326	3.70E-19	-0.3	Muscle - Skeletal
ENSG00000115226.5	FNDC4	2_27730940_T_C_b37	rs1260326	1.00E-12	0.29	Thyroid
ENSG00000115216.9	NRBP1	2_27730940_T_C_b37	rs1260326	3.50E-10	-0.17	Skin - Sun Exposed (Lower leg)
ENSG00000115216.9	NRBP1	2_27730940_T_C_b37	rs1260326	1.30E-08	-0.17	Skin - Not Sun Exposed (Suprapubic)
ENSG00000115216.9	NRBP1	2_27730940_T_C_b37	rs1260326	1.50E-08	-0.2	Adipose - Subcutaneous
ENSG00000234072.1	AC074117.10	2_27730940_T_C_b37	rs1260326	5.70E-08	0.55	Brain - Cerebellum
ENSG00000234072.1	AC074117.10	2_27730940_T_C_b37	rs1260326	1.00E-07	-0.24	Cells - Transformed fibroblasts
ENSG00000157992.8	KRTCAP3	2_27730940_T_C_b37	rs1260326	3.40E-07	0.5	Adrenal Gland
ENSG00000084734.4	GCKR	2_27730940_T_C_b37	rs1260326	9.20E-07	0.24	Thyroid
ENSG00000115216.9	NRBP1	2_27730940_T_C_b37	rs1260326	0.0000012	-0.33	Small Intestine - Terminal Ileum
ENSG00000115216.9	NRBP1	2_27730940_T_C_b37	rs1260326	0.0000013	-0.14	Whole Blood
ENSG00000234072.1	AC074117.10	2_27730940_T_C_b37	rs1260326	0.0000027	0.5	Brain - Cerebellar Hemisphere
ENSG00000115216.9	NRBP1	2_27730940_T_C_b37	rs1260326	0.0000028	-0.13	Artery - Tibial
ENSG00000115216.9	NRBP1	2_27730940_T_C_b37	rs1260326	0.000026	-0.15	Colon - Transverse
ENSG00000115241.9	PPM1G	2_27730940_T_C_b37	rs1260326	0.000029	-0.077	Muscle - Skeletal
ENSG00000115216.9	NRBP1	2_27730940_T_C_b37	rs1260326	0.000038	-0.13	Nerve - Tibial
ENSG00000115216.9	NRBP1	2_27730940_T_C_b37	rs1260326	0.000069	-0.11	Cells - Transformed fibroblasts
ENSG00000157992.8	KRTCAP3	2_27730940_T_C_b37	rs1260326	0.00008	0.2	Muscle - Skeletal
ENSG00000138085.12	ATRAID	2_27730940_T_C_b37	rs1260326	0.000095	0.15	Cells - Transformed fibroblasts
rs11214609
Gencode Id	Gene Symbol	Variant Id	SNP Id	P-Value	NES	Tissue
ENSG00000149292.12	TTC12	11_113316102_G_C_b37	rs11214609	5.90E-30	-0.54	Muscle - Skeletal
ENSG00000149292.12	TTC12	11_113316102_G_C_b37	rs11214609	1.10E-20	-0.67	Esophagus - Gastroesophageal Junction
ENSG00000149292.12	TTC12	11_113316102_G_C_b37	rs11214609	1.10E-20	-0.6	Esophagus - Muscularis
ENSG00000149292.12	TTC12	11_113316102_G_C_b37	rs11214609	4.10E-20	-0.49	Skin - Sun Exposed (Lower leg)
ENSG00000149292.12	TTC12	11_113316102_G_C_b37	rs11214609	1.30E-18	-0.49	Skin - Not Sun Exposed (Suprapubic)
ENSG00000149292.12	TTC12	11_113316102_G_C_b37	rs11214609	2.70E-18	-0.38	Lung
ENSG00000149292.12	TTC12	11_113316102_G_C_b37	rs11214609	3.60E-18	-0.61	Heart - Left Ventricle
ENSG00000170209.4	ANKK1	11_113316102_G_C_b37	rs11214609	1.80E-17	0.55	Nerve - Tibial
ENSG00000149292.12	TTC12	11_113316102_G_C_b37	rs11214609	5.10E-17	-0.59	Colon - Transverse
ENSG00000149292.12	TTC12	11_113316102_G_C_b37	rs11214609	1.40E-16	-0.45	Artery - Tibial
ENSG00000149292.12	TTC12	11_113316102_G_C_b37	rs11214609	3.20E-16	-0.51	Nerve - Tibial
ENSG00000149292.12	TTC12	11_113316102_G_C_b37	rs11214609	4.40E-15	-0.45	Adipose - Subcutaneous
ENSG00000149292.12	TTC12	11_113316102_G_C_b37	rs11214609	6.20E-15	-0.55	Heart - Atrial Appendage
ENSG00000149292.12	TTC12	11_113316102_G_C_b37	rs11214609	1.00E-13	-0.5	Thyroid
ENSG00000170209.4	ANKK1	11_113316102_G_C_b37	rs11214609	2.50E-13	0.33	Whole Blood
ENSG00000149292.12	TTC12	11_113316102_G_C_b37	rs11214609	3.00E-13	-0.4	Esophagus - Mucosa
ENSG00000170209.4	ANKK1	11_113316102_G_C_b37	rs11214609	3.50E-12	0.28	Lung
ENSG00000149292.12	TTC12	11_113316102_G_C_b37	rs11214609	1.20E-11	-0.5	Colon - Sigmoid
ENSG00000170209.4	ANKK1	11_113316102_G_C_b37	rs11214609	4.00E-11	0.38	Testis
ENSG00000170209.4	ANKK1	11_113316102_G_C_b37	rs11214609	6.70E-11	0.37	Muscle - Skeletal
ENSG00000149292.12	TTC12	11_113316102_G_C_b37	rs11214609	9.20E-10	-0.38	Adipose - Visceral (Omentum)
ENSG00000149292.12	TTC12	11_113316102_G_C_b37	rs11214609	3.40E-09	-0.31	Breast - Mammary Tissue
ENSG00000149292.12	TTC12	11_113316102_G_C_b37	rs11214609	6.20E-09	-0.34	Artery - Aorta
ENSG00000170209.4	ANKK1	11_113316102_G_C_b37	rs11214609	1.70E-08	0.41	Colon - Sigmoid
ENSG00000149292.12	TTC12	11_113316102_G_C_b37	rs11214609	2.00E-08	-0.41	Stomach
ENSG00000149292.12	TTC12	11_113316102_G_C_b37	rs11214609	2.70E-08	-0.59	Pituitary
ENSG00000170209.4	ANKK1	11_113316102_G_C_b37	rs11214609	1.30E-07	0.35	Adipose - Subcutaneous
ENSG00000149292.12	TTC12	11_113316102_G_C_b37	rs11214609	3.10E-07	-0.47	Pancreas
ENSG00000170209.4	ANKK1	11_113316102_G_C_b37	rs11214609	7.50E-07	0.3	Adipose - Visceral (Omentum)
ENSG00000170209.4	ANKK1	11_113316102_G_C_b37	rs11214609	9.90E-07	0.23	Thyroid
ENSG00000149292.12	TTC12	11_113316102_G_C_b37	rs11214609	0.0000018	-0.2	Whole Blood
ENSG00000270179.1	RP11-159N11.4	11_113316102_G_C_b37	rs11214609	0.000002	-0.27	Skin - Not Sun Exposed (Suprapubic)
ENSG00000149292.12	TTC12	11_113316102_G_C_b37	rs11214609	0.0000026	-0.44	Brain - Frontal Cortex (BA9)
ENSG00000170209.4	ANKK1	11_113316102_G_C_b37	rs11214609	0.0000031	0.4	Pancreas
ENSG00000170209.4	ANKK1	11_113316102_G_C_b37	rs11214609	0.0000041	0.29	Heart - Atrial Appendage
ENSG00000170209.4	ANKK1	11_113316102_G_C_b37	rs11214609	0.0000053	0.32	Heart - Left Ventricle
ENSG00000149292.12	TTC12	11_113316102_G_C_b37	rs11214609	0.0000054	-0.39	Brain - Cortex
ENSG00000149292.12	TTC12	11_113316102_G_C_b37	rs11214609	0.0000056	-0.49	Adrenal Gland
ENSG00000270179.1	RP11-159N11.4	11_113316102_G_C_b37	rs11214609	0.0000071	-0.3	Esophagus - Muscularis
ENSG00000270179.1	RP11-159N11.4	11_113316102_G_C_b37	rs11214609	0.0000095	-0.2	Lung
ENSG00000170209.4	ANKK1	11_113316102_G_C_b37	rs11214609	0.000022	0.3	Colon - Transverse
ENSG00000270179.1	RP11-159N11.4	11_113316102_G_C_b37	rs11214609	0.000043	-0.24	Nerve - Tibial
rs13130794
Gencode Id	Gene Symbol	Variant Id	SNP Id	P-Value	NES	Tissue
ENSG00000035928.10	RFC1	4_39422242_T_C_b37	rs13130794	8.40E-07	0.35	Brain - Cerebellar Hemisphere
ENSG00000035928.10	RFC1	4_39422242_T_C_b37	rs13130794	0.0000016	0.15	Muscle - Skeletal
ENSG00000109814.7	UGDH	4_39422242_T_C_b37	rs13130794	0.000031	0.17	Whole Blood
